# Supplementary material for: Differential Expression of microRNAs in the Non-Permissive Schistosome Host Microtus fortis under Schistosome Infection
Source: PLoS One. 2013 Dec 31;8(12):e85080. doi: 10.1371/journal.pone.0085080 (PMC3877346; doi:10.1371/journal.pone.0085080)
Supplement: Table S2 — miRNAs expression profile in different tissues of M.fortis and mice before and 10 days post infected with S.japonicum. (XLS) [file pone.0085080.s002.xls]

## Sheet: Table S2
Table S2 miRNAs expression profile in different tissues of M. fortis and mice before and 10 days post infected with S. japonicum
Tissue	Liver				Tissue	spleen				Tissue	lung
	M.fortis		mice			M.fortis		mice			M.fortis		mice
common	Log2(infected/control)		Log2(infected/control)		common	Log2(infected/control)		Log2(infected/control)		common	Log2(infected/control)		Log2(infected/control)
mmu-miR-122	1.97	mmu-miR-122	0.16		mmu-miR-691	4.37	mmu-miR-691	2.38		rno-miR-223	3.21	rno-miR-223	-4.21
mmu-miR-146a	1.91	mmu-miR-146a	-0.05		mmu-miR-328*	1.81	mmu-miR-328*	2.17		mmu-miR-1195	3.04	mmu-miR-1195	-0.43
mmu-miR-705	1.26	mmu-miR-705	-0.64		mmu-miR-467a*	1.65	mmu-miR-467a*	0.41		rno-miR-328a*	3	rno-miR-328a*	-2.6
mmu-miR-467b*	1	mmu-miR-467b*	0.22		rno-miR-665	1.62	rno-miR-665	2.88		mmu-miR-466f	2.91	mmu-miR-466f	0.1
mmu-miR-361	0.96	mmu-miR-361	-0.91		mmu-miR-467d*	1.62	mmu-miR-467d*	0.23		mmu-miR-466j	2.91	mmu-miR-466j	0.01
mmu-miR-5115	0.94	mmu-miR-5115	-0.05		mmu-miR-467b*	1.51	mmu-miR-467b*	0.25		rno-miR-494	2.71	rno-miR-494	-0.55
mmu-miR-5109	0.89	mmu-miR-5109	-0.04		rno-miR-3584-5p	1.47	rno-miR-3584-5p	0.05		mmu-miR-223	2.31	mmu-miR-223	-2.87
mmu-miR-3077*	0.85	mmu-miR-3077*	-1.29		rno-miR-223	1.45	rno-miR-223	-0.33		mmu-miR-3082-5p	2.14	mmu-miR-3082-5p	-0.06
mmu-miR-467d*	0.82	mmu-miR-467d*	0.4		mmu-miR-494	1.42	mmu-miR-494	2.44		mmu-miR-5107	1.98	mmu-miR-5107	-2.44
mmu-let-7i	0.8	mmu-let-7i	0.44		mmu-miR-574-3p	1.28	mmu-miR-574-3p	0.76		mmu-miR-1187	1.84	mmu-miR-1187	-0.26
mmu-miR-1187	0.74	mmu-miR-1187	0.56		rno-miR-365*	1.22	rno-miR-365*	-1.45		mmu-miR-3095-3p	1.69	mmu-miR-3095-3p	0.39
mmu-let-7e	0.72	mmu-let-7e	1.61		rno-miR-328a*	1.2	rno-miR-328a*	1.35		mmu-miR-705	1.66	mmu-miR-705	-2.04
mmu-miR-574-5p	0.7	mmu-miR-574-5p	0.5		mmu-miR-2137	1.19	mmu-miR-2137	0.06		mmu-miR-483	1.44	mmu-miR-483	0
mmu-miR-466f	0.6	mmu-miR-466f	2.37		mmu-miR-5115	1.12	mmu-miR-5115	0.04		mmu-miR-762	1.43	mmu-miR-762	-2.14
mmu-miR-466h-3p	0.59	mmu-miR-466h-3p	-0.24		mmu-miR-466g	1.12	mmu-miR-466g	-0.05		mmu-miR-1895	1.38	mmu-miR-1895	-0.3
rno-miR-466c*	0.49	rno-miR-466c*	-0.22		mmu-miR-669e*	1.1	mmu-miR-669e*	0.32		mmu-miR-574-5p	1.27	mmu-miR-574-5p	-0.05
mmu-miR-1966	0.48	mmu-miR-1966	-1.52		mmu-miR-669c*	1.08	mmu-miR-669c*	0.32		mmu-miR-5109	1.27	mmu-miR-5109	-1.47
mmu-miR-467a*	0.47	mmu-miR-467a*	0.66		mmu-miR-466q	1.07	mmu-miR-466q	0.29		mmu-miR-1224	1.22	mmu-miR-1224	-2.17
mmu-miR-466f-3p	0.47	mmu-miR-466f-3p	-0.27		mmu-miR-466m-3p	1.06	mmu-miR-466m-3p	0.84		mmu-miR-1892	1.21	mmu-miR-1892	-3.11
mmu-miR-466i-5p	0.45	mmu-miR-466i-5p	-0.07		mmu-miR-1894-3p	1.03	mmu-miR-1894-3p	-1.74		mmu-miR-149*	0.99	mmu-miR-149*	-1.57
mmu-miR-669p*	0.45	mmu-miR-669p*	-0.09		mmu-miR-466i-3p	0.99	mmu-miR-466i-3p	0.33		mmu-miR-669c*	0.88	mmu-miR-669c*	-0.04
mmu-miR-122*	0.41	mmu-miR-122*	-0.69		rno-miR-494	0.98	rno-miR-494	2.6		mmu-miR-709	0.88	mmu-miR-709	-0.87
mmu-miR-2861	0.4	mmu-miR-2861	-2		mmu-miR-106a	0.98	mmu-miR-106a	0.52		mmu-miR-466i-5p	0.84	mmu-miR-466i-5p	-0.14
rno-miR-466b-1*	0.37	rno-miR-466b-1*	-0.23		mmu-miR-669f-3p	0.98	mmu-miR-669f-3p	0.04		mmu-miR-720	0.78	mmu-miR-720	1.85
mmu-miR-466g	0.36	mmu-miR-466g	-0.25		rno-miR-196c*	0.97	rno-miR-196c*	2.72		mmu-miR-466i-3p	0.78	mmu-miR-466i-3p	0.25
mmu-miR-21	0.35	mmu-miR-21	0.16		rno-miR-466c*	0.94	rno-miR-466c*	0.23		mmu-miR-466f-3p	0.76	mmu-miR-466f-3p	0.18
mmu-let-7g	0.35	mmu-let-7g	-0.09		mmu-miR-3107	0.94	mmu-miR-3107	-0.45		mmu-miR-466h-3p	0.7	mmu-miR-466h-3p	0.32
mmu-miR-494	0.34	mmu-miR-494	3.86		mmu-miR-467f	0.93	mmu-miR-467f	0.22		mmu-miR-669p*	0.62	mmu-miR-669p*	-0.05
mmu-miR-669e*	0.32	mmu-miR-669e*	0.21		mmu-miR-669a-3p	0.91	mmu-miR-669a-3p	-0.08		rno-miR-466b-1*	0.61	rno-miR-466b-1*	0.08
mmu-miR-467f	0.28	mmu-miR-467f	0.2		mmu-miR-672	0.9	mmu-miR-672	0.25		mmu-miR-466q	0.61	mmu-miR-466q	0.07
rno-miR-352	0.27	rno-miR-352	1.45		mmu-miR-5130	0.81	mmu-miR-5130	-2.12		mmu-miR-2861	0.55	mmu-miR-2861	-2.74
mmu-miR-3082-5p	0.26	mmu-miR-3082-5p	0.62		mmu-miR-3077*	0.8	mmu-miR-3077*	-2.19		mmu-miR-467f	0.48	mmu-miR-467f	0.43
mmu-miR-26b	0.26	mmu-miR-26b	0.49		mmu-miR-669p*	0.78	mmu-miR-669p*	0.03		mmu-miR-3960	0.41	mmu-miR-3960	-1.62
mmu-miR-483	0.26	mmu-miR-483	-0.15		mmu-miR-5112	0.78	mmu-miR-5112	-0.58		mmu-miR-466g	0.37	mmu-miR-466g	-0.08
mmu-miR-195	0.24	mmu-miR-195	0.82		mmu-miR-466h-3p	0.77	mmu-miR-466h-3p	0.01		rno-miR-466c*	0.37	rno-miR-466c*	-0.13
mmu-miR-3072*	0.23	mmu-miR-3072*	0.88		mmu-miR-5126	0.71	mmu-miR-5126	-0.11		mmu-miR-423-5p	0.37	mmu-miR-423-5p	-0.15
mmu-miR-92a	0.23	mmu-miR-92a	0.42		rno-miR-466b-1*	0.68	rno-miR-466b-1*	0.23		mmu-miR-669a-3p	0.33	mmu-miR-669a-3p	-0.32
mmu-miR-5105	0.23	mmu-miR-5105	-1.44		mmu-miR-451	0.67	mmu-miR-451	-0.12		mmu-miR-5100	0.32	mmu-miR-5100	0.62
mmu-miR-3962	0.21	mmu-miR-3962	3.11		mmu-miR-5107	0.66	mmu-miR-5107	0.22		mmu-let-7f	0.32	mmu-let-7f	-0.65
mmu-miR-365	0.2	mmu-miR-365	3.59		mmu-miR-20a	0.61	mmu-miR-20a	-0.04		mmu-miR-98	0.32	mmu-miR-98	-0.9
mmu-miR-669a-3p	0.18	mmu-miR-669a-3p	-0.1		mmu-miR-3960	0.6	mmu-miR-3960	-0.41		mmu-miR-574-3p	0.3	mmu-miR-574-3p	0.33
mmu-miR-15b	0.17	mmu-miR-15b	1.11		mmu-miR-5109	0.57	mmu-miR-5109	-0.14		mmu-miR-5126	0.3	mmu-miR-5126	-1.74
mmu-miR-25	0.16	mmu-miR-25	0.29		mmu-miR-1892	0.56	mmu-miR-1892	-1.06		mmu-miR-669f-3p	0.23	mmu-miR-669f-3p	-0.18
mmu-miR-5112	0.15	mmu-miR-5112	0.17		mmu-miR-466f-3p	0.53	mmu-miR-466f-3p	0.13		mmu-miR-467b*	0.22	mmu-miR-467b*	0.02
mmu-miR-30b	0.12	mmu-miR-30b	0.66		mmu-miR-29c	0.5	mmu-miR-29c	0.32		mmu-let-7e	0.22	mmu-let-7e	-0.26
mmu-miR-30d	0.12	mmu-miR-30d	0.2		mmu-miR-1895	0.47	mmu-miR-1895	0.27		rno-miR-214	0.17	rno-miR-214	1.09
mmu-miR-669f-3p	0.12	mmu-miR-669f-3p	-0.07		mmu-miR-483	0.46	mmu-miR-483	0.45		mmu-miR-2137	0.17	mmu-miR-2137	-2.48
mmu-miR-191	0.11	mmu-miR-191	-0.36		mmu-miR-709	0.46	mmu-miR-709	-0.14		mmu-miR-214	0.16	mmu-miR-214	1.47
mmu-miR-3960	0.1	mmu-miR-3960	-0.48		mmu-miR-466h-5p	0.41	mmu-miR-466h-5p	1.29		rno-miR-423*	0.16	rno-miR-423*	-0.18
mmu-miR-3099	0.1	mmu-miR-3099	-0.52		mmu-miR-149*	0.41	mmu-miR-149*	0.23		mmu-let-7d	0.15	mmu-let-7d	-0.39
mmu-miR-3095-3p	0.09	mmu-miR-3095-3p	-0.11		mmu-miR-21	0.41	mmu-miR-21	-0.64		mmu-let-7a	0.12	mmu-let-7a	-0.41
mmu-miR-149*	0.07	mmu-miR-149*	0.43		mmu-miR-3963	0.39	mmu-miR-3963	0.46		mmu-miR-690	0.11	mmu-miR-690	0.19
mmu-miR-26a	0.07	mmu-miR-26a	-0.2		mmu-miR-762	0.38	mmu-miR-762	-0.03		mmu-let-7c	0.11	mmu-let-7c	-0.23
mmu-miR-466i-3p	0.06	mmu-miR-466i-3p	-0.04		mmu-miR-223	0.35	mmu-miR-223	0.03		mmu-miR-3963	0.1	mmu-miR-3963	-0.73
mmu-miR-16	0.06	mmu-miR-16	-0.22		mmu-miR-17	0.34	mmu-miR-17	0.4		mmu-miR-361	0.09	mmu-miR-361	0.15
mmu-miR-3963	0.04	mmu-miR-3963	0.45		mmu-miR-3072*	0.34	mmu-miR-3072*	0.31		mmu-miR-17	0.04	mmu-miR-17	-1.24
mmu-miR-17	0.02	mmu-miR-17	-0.19		mmu-miR-341*	0.3	mmu-miR-341*	1.72		mmu-miR-20a	0.03	mmu-miR-20a	-1.24
mmu-miR-143	0.01	mmu-miR-143	-0.5		mmu-miR-2861	0.25	mmu-miR-2861	-1.52		mmu-miR-669e*	0.01	mmu-miR-669e*	-0.72
mmu-miR-341*	0.01	mmu-miR-341*	-0.61		mmu-miR-669c	0.2	mmu-miR-669c	0.29		mmu-let-7b	0	mmu-let-7b	0.1
mmu-miR-28c	0.01	mmu-miR-28c	-0.85		mmu-miR-3473b	0.2	mmu-miR-3473b	-0.53		mmu-miR-320	-0.04	mmu-miR-320	1.12
mmu-miR-199a-3p	0	mmu-miR-199a-3p	-0.05		mmu-miR-1224	0.13	mmu-miR-1224	-0.89		mmu-miR-107	-0.06	mmu-miR-107	1.52
rno-miR-143	-0.01	rno-miR-143	0.08		mmu-miR-574-5p	0.11	mmu-miR-574-5p	0.46		mmu-miR-21	-0.07	mmu-miR-21	-0.39
mmu-miR-466q	-0.01	mmu-miR-466q	0.04		mmu-miR-466j	0.1	mmu-miR-466j	0.87		mmu-miR-26a	-0.08	mmu-miR-26a	0.38
mmu-miR-23b	-0.03	mmu-miR-23b	-0.38		mmu-miR-5100	0.08	mmu-miR-5100	1.27		mmu-miR-467d*	-0.08	mmu-miR-467d*	-0.2
mmu-miR-466m-3p	-0.05	mmu-miR-466m-3p	1		mmu-let-7f	0.07	mmu-let-7f	-0.41		mmu-let-7i	-0.09	mmu-let-7i	-0.2
mmu-miR-22	-0.05	mmu-miR-22	-0.54		mmu-miR-690	0.04	mmu-miR-690	1.16		rno-miR-200c	-0.1	rno-miR-200c	4.6
mmu-miR-192	-0.06	mmu-miR-192	-0.7		mmu-miR-669n	0.04	mmu-miR-669n	0.35		mmu-miR-30b	-0.1	mmu-miR-30b	1.09
mmu-miR-762	-0.09	mmu-miR-762	0.5		mmu-miR-720	0.02	mmu-miR-720	0.69		mmu-let-7g	-0.1	mmu-let-7g	-0.31
mmu-miR-709	-0.09	mmu-miR-709	-0.33		mmu-miR-15b	0.02	mmu-miR-15b	-0.09		mmu-miR-341*	-0.13	mmu-miR-341*	0.07
mmu-miR-5126	-0.09	mmu-miR-5126	-0.7		mmu-miR-221	0.01	mmu-miR-221	-0.49		mmu-miR-23a	-0.17	mmu-miR-23a	1.97
mmu-miR-2137	-0.11	mmu-miR-2137	-0.18		mmu-miR-146a	0	mmu-miR-146a	-0.77		mmu-miR-221	-0.18	mmu-miR-221	1.58
mmu-miR-23a	-0.11	mmu-miR-23a	-0.48		mmu-let-7a	-0.07	mmu-let-7a	-0.16		mmu-miR-191	-0.21	mmu-miR-191	-0.35
mmu-miR-5100	-0.13	mmu-miR-5100	-1.27		mmu-let-7g	-0.07	mmu-let-7g	-0.21		mmu-miR-103	-0.23	mmu-miR-103	1.63
mmu-miR-130a	-0.14	mmu-miR-130a	-0.31		mmu-miR-1187	-0.09	mmu-miR-1187	0.44		mmu-miR-26b	-0.23	mmu-miR-26b	0.06
mmu-miR-24	-0.14	mmu-miR-24	-0.72		mmu-miR-222	-0.09	mmu-miR-222	-0.57		mmu-miR-451	-0.23	mmu-miR-451	-0.79
mmu-miR-30a	-0.15	mmu-miR-30a	0.26		mmu-miR-3970	-0.1	mmu-miR-3970	-0.23		mmu-miR-30c	-0.25	mmu-miR-30c	1.54
mmu-miR-1892	-0.15	mmu-miR-1892	0.03		mmu-miR-466i-5p	-0.11	mmu-miR-466i-5p	0.04		mmu-miR-125b-5p	-0.26	mmu-miR-125b-5p	0.89
mmu-miR-669c*	-0.17	mmu-miR-669c*	0.15		mmu-miR-3082-5p	-0.15	mmu-miR-3082-5p	0.39		mmu-miR-222	-0.29	mmu-miR-222	1.5
mmu-miR-378	-0.17	mmu-miR-378	-0.99		mmu-let-7i	-0.18	mmu-let-7i	-0.25		mmu-miR-200c	-0.3	mmu-miR-200c	4.3
mmu-miR-1224	-0.18	mmu-miR-1224	-0.68		mmu-miR-705	-0.18	mmu-miR-705	-0.58		mmu-miR-24	-0.32	mmu-miR-24	2.13
mmu-let-7f	-0.2	mmu-let-7f	-0.16		mmu-miR-98	-0.2	mmu-miR-98	0.87		mmu-miR-23b	-0.33	mmu-miR-23b	2.27
mmu-miR-5130	-0.22	mmu-miR-5130	-1.4		mmu-let-7d	-0.2	mmu-let-7d	-0.35		mmu-miR-22	-0.34	mmu-miR-22	1.64
mmu-miR-29a	-0.23	mmu-miR-29a	-0.59		mmu-miR-26b	-0.22	mmu-miR-26b	-0.2		mmu-miR-93	-0.36	mmu-miR-93	-0.23
mmu-miR-20a	-0.25	mmu-miR-20a	0.12		mmu-miR-26a	-0.23	mmu-miR-26a	-0.25		mmu-miR-126-3p	-0.37	mmu-miR-126-3p	2.61
mmu-miR-30c	-0.25	mmu-miR-30c	0		mmu-let-7c	-0.24	mmu-let-7c	-0.44		mmu-miR-125a-5p	-0.38	mmu-miR-125a-5p	2.24
mmu-miR-103	-0.26	mmu-miR-103	-0.72		mmu-miR-3095-3p	-0.25	mmu-miR-3095-3p	0.74		rno-miR-352	-0.4	rno-miR-352	0.7
mmu-miR-140*	-0.26	mmu-miR-140*	-0.9		mmu-miR-25	-0.25	mmu-miR-25	0.1		mmu-miR-3107	-0.42	mmu-miR-3107	-0.67
mmu-miR-107	-0.27	mmu-miR-107	-0.69		mmu-miR-93	-0.26	mmu-miR-93	-0.18		mmu-miR-30d	-0.44	mmu-miR-30d	2.68
mmu-miR-320	-0.28	mmu-miR-320	-1.39		mmu-miR-1195	-0.28	mmu-miR-1195	0.83		mmu-miR-674	-0.44	mmu-miR-674	1.26
mmu-miR-378b	-0.32	mmu-miR-378b	-0.87		mmu-miR-3962	-0.32	mmu-miR-3962	-0.11		mmu-miR-92a	-0.47	mmu-miR-92a	-0.51
mmu-miR-1895	-0.35	mmu-miR-1895	0.46		mmu-miR-22	-0.32	mmu-miR-22	-0.42		rno-miR-200b	-0.48	rno-miR-200b	6.7
mmu-miR-126-3p	-0.37	mmu-miR-126-3p	-0.38		mmu-miR-103	-0.33	mmu-miR-103	-0.29		mmu-miR-30a	-0.5	mmu-miR-30a	2.83
mmu-miR-151-5p	-0.37	mmu-miR-151-5p	-1.33		mmu-miR-466f	-0.36	mmu-miR-466f	1.04		mmu-miR-16	-0.52	mmu-miR-16	-0.03
mmu-let-7a	-0.38	mmu-let-7a	-0.17		mmu-miR-191	-0.37	mmu-miR-191	-0.24		mmu-miR-29a	-0.53	mmu-miR-29a	0.21
mmu-miR-194	-0.44	mmu-miR-194	-0.43		mmu-miR-106b	-0.38	mmu-miR-106b	-0.54		mmu-miR-3970	-0.54	mmu-miR-3970	0.34
mmu-miR-467c*	-0.47	mmu-miR-467c*	1.31		mmu-miR-346*	-0.4	mmu-miR-346*	1.08		mmu-miR-3962	-0.56	mmu-miR-3962	-0.37
mmu-miR-5107	-0.48	mmu-miR-5107	3.84		mmu-miR-425	-0.41	mmu-miR-425	-0.07		mmu-miR-195	-0.57	mmu-miR-195	1.02
mmu-miR-145	-0.48	mmu-miR-145	-0.09		mmu-miR-92a	-0.44	mmu-miR-92a	0.05		mmu-miR-140*	-0.67	mmu-miR-140*	0.45
mmu-miR-100	-0.49	mmu-miR-100	0.73		mmu-let-7e	-0.44	mmu-let-7e	-0.44		mmu-miR-130a	-0.7	mmu-miR-130a	2.96
mmu-let-7d	-0.5	mmu-let-7d	-0.1		mmu-let-7b	-0.46	mmu-let-7b	-0.33		mmu-miR-15b	-0.7	mmu-miR-15b	-1.07
mmu-miR-125b-5p	-0.54	mmu-miR-125b-5p	0.28		mmu-miR-92b	-0.48	mmu-miR-92b	0.28		mmu-miR-151-5p	-0.72	mmu-miR-151-5p	1.58
mmu-miR-148a	-0.54	mmu-miR-148a	-0.08		mmu-miR-342-3p	-0.55	mmu-miR-342-3p	0.15		mmu-miR-200b	-0.75	mmu-miR-200b	6.3
rno-miR-494	-0.57	rno-miR-494	4.26		mmu-miR-30d	-0.58	mmu-miR-30d	-0.05		mmu-miR-151-3p	-0.79	mmu-miR-151-3p	1.77
mmu-miR-125a-5p	-0.6	mmu-miR-125a-5p	0.54		mmu-miR-30b	-0.6	mmu-miR-30b	0.08		mmu-miR-92b	-0.79	mmu-miR-92b	-0.3
mmu-miR-27b	-0.62	mmu-miR-27b	0.08		rno-miR-352	-0.61	rno-miR-352	-0.06		mmu-miR-25	-0.82	mmu-miR-25	-0.8
rno-miR-214	-0.63	rno-miR-214	-0.86		mmu-miR-23a	-0.62	mmu-miR-23a	0.36		mmu-miR-99b	-0.85	mmu-miR-99b	2.9
mmu-miR-574-3p	-0.64	mmu-miR-574-3p	0.97		mmu-miR-16	-0.62	mmu-miR-16	-0.13		mmu-miR-145	-0.86	mmu-miR-145	0.87
mmu-let-7c	-0.64	mmu-let-7c	-0.35		mmu-miR-29a	-0.62	mmu-miR-29a	-0.67		mmu-miR-5112	-0.87	mmu-miR-5112	-0.41
mmu-miR-151-3p	-0.64	mmu-miR-151-3p	-0.6		mmu-miR-361	-0.63	mmu-miR-361	-0.9		mmu-miR-27b	-0.89	mmu-miR-27b	2.46
mmu-miR-31	-0.66	mmu-miR-31	-1.06		mmu-miR-23b	-0.67	mmu-miR-23b	0.28		mmu-miR-28c	-0.9	mmu-miR-28c	2.4
mmu-miR-690	-0.75	mmu-miR-690	1.21		mmu-miR-30c	-0.67	mmu-miR-30c	0.07		mmu-miR-146a	-0.93	mmu-miR-146a	0.04
mmu-miR-720	-0.75	mmu-miR-720	-0.85		mmu-miR-320	-0.76	mmu-miR-320	-0.93		mmu-miR-15a	-0.94	mmu-miR-15a	-0.49
rno-miR-328a*	-0.81	rno-miR-328a*	2.27		mmu-miR-423-5p	-0.8	mmu-miR-423-5p	-0.84		mmu-miR-27a	-0.95	mmu-miR-27a	2.85
mmu-miR-93	-0.83	mmu-miR-93	-0.62		mmu-miR-195	-0.81	mmu-miR-195	0.33		mmu-miR-199a-3p	-1	mmu-miR-199a-3p	2.01
mmu-miR-181a	-0.88	mmu-miR-181a	0.35		rno-miR-214	-0.81	rno-miR-214	0.03		mmu-miR-150	-1.05	mmu-miR-150	-2.04
mmu-miR-214	-0.94	mmu-miR-214	-0.93		mmu-miR-150	-0.82	mmu-miR-150	-0.11		mmu-miR-143	-1.08	mmu-miR-143	1.55
mmu-let-7b	-0.98	mmu-let-7b	-0.2		mmu-miR-199a-3p	-0.84	mmu-miR-199a-3p	-0.54		mmu-miR-181a	-1.15	mmu-miR-181a	2.08
mmu-miR-328*	-1	mmu-miR-328*	1.71		mmu-miR-27b	-0.88	mmu-miR-27b	-0.18		mmu-miR-30e	-1.21	mmu-miR-30e	3.93
mmu-miR-27a	-1.04	mmu-miR-27a	1.02		mmu-miR-181a	-0.89	mmu-miR-181a	0.51		mmu-miR-100	-1.26	mmu-miR-100	3.08
mmu-miR-30e	-1.08	mmu-miR-30e	1.47		mmu-miR-140*	-0.93	mmu-miR-140*	-0.64		rno-miR-143	-1.27	rno-miR-143	1.59
mmu-miR-3107	-1.53	mmu-miR-3107	-0.62		mmu-miR-30a	-0.94	mmu-miR-30a	0.02		mmu-miR-181b	-1.29	mmu-miR-181b	2.96
mmu-miR-1195	-1.65	mmu-miR-1195	1.92		mmu-miR-214	-0.94	mmu-miR-214	-0.48		mmu-miR-342-3p	-1.3	mmu-miR-342-3p	-1.14
mmu-miR-451	-1.72	mmu-miR-451	0.51		mmu-miR-24	-0.95	mmu-miR-24	-0.57		mmu-miR-99a	-1.34	mmu-miR-99a	3.77
mmu-miR-193	-1.82	mmu-miR-193	-1.16		mmu-miR-27a	-1.03	mmu-miR-27a	0.09		mmu-miR-335-5p	-1.43	mmu-miR-335-5p	5.45
rno-miR-196c*	-2.4	rno-miR-196c*	2.15		rno-miR-423*	-1.04	rno-miR-423*	-0.84		mmu-miR-200a	-1.58	mmu-miR-200a	6.15
Unique	Log2(infected/control)				mmu-miR-145	-1.08	mmu-miR-145	0.2		mmu-miR-10a	-1.61	mmu-miR-10a	2.59
rno-miR-223	4.2				mmu-miR-15a	-1.17	mmu-miR-15a	-0.48		mmu-miR-29c	-1.67	mmu-miR-29c	-1.2
mmu-miR-223	3.06				mmu-miR-107	-1.2	mmu-miR-107	-0.3		mmu-miR-322	-2.1	mmu-miR-322	3.49
rno-miR-365*	2.25				mmu-miR-125b-5p	-1.2	mmu-miR-125b-5p	-0.56		Unique	Log2(infected/control)
mmu-miR-872	1.13				mmu-miR-99b	-1.25	mmu-miR-99b	-0.67		mmu-miR-378	-0.65
mmu-miR-1894-3p	0.4				mmu-miR-143	-1.28	mmu-miR-143	-0.6		mmu-miR-652	-0.84
mmu-miR-3473b	0.3				rno-miR-143	-1.37	rno-miR-143	-0.72		mmu-miR-34c*	-0.97
rno-miR-3584-5p	-0.12				mmu-miR-125a-5p	-1.4	mmu-miR-125a-5p	-0.15		mmu-miR-497	-1.03
mmu-miR-101a	-0.96				mmu-miR-151-5p	-1.4	mmu-miR-151-5p	-0.97		mmu-miR-375	-1.52
mmu-miR-322	-1.39				mmu-miR-126-3p	-1.59	mmu-miR-126-3p	-0.57		mmu-miR-34c	-1.67
mmu-miR-181c	-2.58				Unique	Log2(infected/control)				mmu-miR-34b-3p	-2.02
					mmu-miR-674	-0.72				mmu-miR-429	-2.12
					mmu-miR-151-3p	-0.76
					mmu-miR-99a	-1.61
					mmu-miR-10a	-1.65
					mmu-miR-100	-1.78
					mmu-miR-10b	-1.79
					mmu-miR-335-5p	-1.98
