# Supplementary material for: Differential Expression of microRNAs in the Non-Permissive Schistosome Host Microtus fortis under Schistosome Infection
Source: PLoS One. 2013 Dec 31;8(12):e85080. doi: 10.1371/journal.pone.0085080 (PMC3877346; doi:10.1371/journal.pone.0085080)
Supplement: Table S3 — Main functions of the differentially expressed miRNAs in different tissues infected with S. japonicum in M.fortis. (XLS) [file pone.0085080.s003.xls]

## Sheet: Table S3
Table S3. Main functions of the differentially expressed miRNAs in different tissues infected with S. japonicum in M. fortis
Tissue	liver	Reference
miRNA	function	PMID
up-regulated miRNA
mmu-miR-122	regulation of cholesterol metabolism;a regulator of fatty-acid metabolism	16258535,22496873,16459310
mmu-miR-146a	regulation of Monocyte Functional;regulation of inflammation and function in the innate immune system	22545247,20951969
mmu-miR-705	regulation lipid metabolism and inflammation	19572984
mmu-miR-223	promoting granulocytic differentiation and suppression of erythrocytic differentiation
down-regulated miRNA
mmu-miR-27a	negative regulator of adipocyte differentiation	20060380
mmu-miR-451	erythroid differentiation;regulates the drug-transporter protein P-glycoprotein	20679397,20513743
mmu-miR-193	regulation of adipogenesis	22496873
Tissue	Spleen	Reference
miRNA	function	PMID
up-regulated miRNA
mmu-miR-494	targeting proapoptotic and antiapoptotic Proteins	20837890
down-regulated miRNA
mmu-miR-15a	regulation of lymphoid development
mmu-miR-107	regulation of macrophage adhesion; regulator of insulin sensitivity	21628465
mmu-miR-125a-5p	regulation of the inflammatory response and lipid uptake	19377067
Tissue	Lung	Reference
miRNA	function	PMID
up-regulated miRNA
mmu-miR-223	regulated in immune response;promoting granulocytic differentiation and suppression of erythrocytic differentiation	20071585
mmu-miR-1224	regulation of tumour necrosis factor	21320120
down-regulated miRNA
mmu-miR-150	differentiating stem cells towards megakaryocytes and control B and T cell differentiation
mmu-miR-143	regulation of Adipocyte Differentiation	15504739
mmu-miR-30e	corresponding gain in Bcl-2 expression and decreases in pro-apoptosis genes	21415464
mmu-miR-200a	regulated in immune response	20071585
mmu-miR-375	regulate glucagon levels and gluconeogenesis
mmu-miR-34c	part of the p53 tumor suppressor network
mmu-miR-34b-3p	part of the p53 tumor suppressor network
